# Supplementary material for: The Ginsenoside Rg1 Rescues Mitochondrial Disorders in Aristolochic Acid-Induced Nephropathic Mice
Source: Life (Basel). 2021 Sep 27;11(10):1018. doi: 10.3390/life11101018 (PMC8539135; doi:10.3390/life11101018)
Supplement: Supplementary file 1 [file life-11-01018-s001.zip]

Archive with 1 entries (1 files):
- life-1328387-supplementary.pdf
